# Supplementary material for: Cross-Sectional Survey of Antibiotic Resistance in Extended Spectrum β-Lactamase-Producing Enterobacteriaceae Isolated from Pigs in Greece
Source: Animals (Basel). 2022 Jun 16;12(12):1560. doi: 10.3390/ani12121560 (PMC9219512; doi:10.3390/ani12121560)
Supplement: Supplementary file 1 [file animals-12-01560-s001.zip]

Archive with 2 entries (2 files):
- Supplementary File S1. Genes Detected by the CarbaResist DNA microarray-based assay.pdf
- Supplementary File S2. Phenotype and Genotype of the ESBL isolates-CB_SBR.xlsx
