# Supplementary material for: Cross-Sectional Survey of Antibiotic Resistance in Extended Spectrum β-Lactamase-Producing Enterobacteriaceae Isolated from Pigs in Greece
Source: Animals (Basel). 2022 Jun 16;12(12):1560. doi: 10.3390/ani12121560 (PMC9219512; doi:10.3390/ani12121560)
Supplement: Supplementary file 1 [file animals-12-01560-s001.zip › Supplementary File S2. Phenotype and Genotype of the ESBL isolates-CB_SBR.xlsx]

## Sheet: Φύλλο1
Α/Α	Lab ID	IDENTIFICATION RESULT	MIC Ampicillin	Ampicillin	MIC Amoxicillin/ Clavulanic Acid	Amoxicillin/ Clavulanic Acid	MIC Ticarcillin/Clavulanic acid	Ticarcillin/Clavulanic acid	MIC Cefalexin	Cefalexin	MIC Cefalotin	Cefalotin	MIC Cefoperazone	Cefoperazone	MIC Ceftiofur	Ceftiofur	MIC Cefquinome	Cefquinome	MIC Imipenem	Imipenem	MIC Gentamicin	Gentamicin	MIC Neomycin	Neomycin	MIC Flumequine	Flumequine	MIC Enrofloxacin	Enrofloxacin	MIC Marbofloxacin	Marbofloxacin	MIC Tetracycline	Tetracycline	MIC Trimethoprim/ Sulfamethoxazole	Trimethoprim/ Sulfamethoxazole	MIC Florfenicol	Florfenicol	ESBL genes	Carbapenemase genes	AmpC genes	Other β-lactamases genes	Aminoglycoside resistance genes	PMQR	Sulfonamide resistance genes	Trimethoprim resistance genes	Colistin resistance genes	Macrolide resistance genes	Genes associated with mobile genetic elements	Genes Associated with a Multidrug Efflux Pump
1	X6	Escherichia coli	>=32	R	4	S	<=8	S	>=64	R	>=64	R	>=64	R	>=8	R	>=8	R	<=0.25	S	<=1	S	<=2	S	8	I	0.5	S	<=0.5	S	>=16	R	>=320	R
2	X16	Escherichia coli	>=32	R	4	S	16	S	>=64	R	>=64	R	>=64	R	>=8	R	>=8	R	<=0.25	S	>=16	R	16	I	>=32	R	>=4	R	>=4	R	>=16	R	<=20	S			blaCTX-M1/15, blaTEM	-	-	-	aadA1, aphA	-	sul2, sul3	-	-	-	-	-
3	X17	Escherichia coli	>=32	R	8	S	16	S	>=64	R	>=64	R	>=64	R	>=8	R	>=8	R	<=0.25	S	<=1	S	>=64	R	>=32	R	>=4	R	>=4	R	>=16	R	>=320	R
4	X19	Escherichia coli	>=32	R	4	S	16	S	>=64	R	>=64	R	>=64	R	>=8	R	>=8	R	<=0.25	S	<=1	S	<=2	S	8	I	0.5	S	<=0.5	S	>=16	R	>=320	R
5	X22	Escherichia coli	>=32	R	16	R	32	I	>=64	R	>=64	R	>=64	R	>=8	R	>=8	R	<=0.25	S	<=1	S	16	I	>=32	R	>=4	R	>=4	R	>=16	R	>=320	R			blaCTX-M1/15, blaTEM	-	-	blaOXA-1	aphA, aac(6')-Ib, rmtA	qnrS	sul2	dfrA5	mcr-1/mcr-2	-	tnpISEcp1	-
6	X27	Escherichia coli	>=32	R	4	S	16	S	>=64	R	>=64	R	>=64	R	>=8	R	>=8	R	<=0.25	S	<=1	S	<=2	S	<=1	S	<=0.12	S	<=0.5	S	<=1	S	<=20	S			blaCTX-M1/15	-	blaACT	-	rmtA	-	-	dfrA5	-	-	tnpISEcp1	-
7	X31	Escherichia coli	>=32	R	4	S	16	S	>=64	R	>=64	R	>=64	R	>=8	R	>=8	R	<=0.25	S	>=16	R	<=2	S	<=1	S	<=0.12	S	<=0.5	S	>=16	R	>=320	R			blaCTX-M1/15, blaTEM	-	-	-	aadA1, aadA4, rmtA	-	sul1	dfrA17	-	mrx	-	-
8	X32	Escherichia coli	>=32	R	4	S	<=8	S	>=64	R	>=64	R	>=64	R	>=8	R	>=8	R	<=0.25	S	>=16	R	<=2	S	8	I	2	I	<=0.5	S	>=16	R	>=320	R			blaCTX-M1/15	-	-	-	aadA1, aadA4	qnrB	sul1	dfrA17	-	mph, mrx	-	-
9	X34	Escherichia coli	>=32	R	4	S	<=8	S	>=64	R	>=64	R	>=64	R	>=8	R	>=8	R	<=0.25	S	>=16	R	<=2	S	8	I	1	I	<=0.5	S	>=16	R	>=320	R			blaCTX-M1/15	-	-	-	aadA1, aadA4	qnrB	sul1	dfrA17	-	mph, mrx	-	-
10	X35	Escherichia coli	>=32	R	4	S	16	S	>=64	R	>=64	R	>=64	R	>=8	R	>=8	R	<=0.25	S	>=16	R	<=2	S	>=32	R	2	I	1	S	>=16	R		R			blaCTX-M1/15	-	-	-	aadA1,aadA4	qnrB	sul1	dfrA1, dfrA17, dfrA19,dfrA7	-	mph, mrx	-	-
11	X36	Escherichia coli	>=32	R	16	R	32	I	>=64	R	>=64	R	>=64	R	>=8	R	>=8	R	<=0.25	S	>=16	R	16	I	>=32	R	1	I	1	S	>=16	R	>=320	R			blaCTX-M1/15, blaTEM	-	blaMOX-CMY, blaCMY	-	aphA, rmtA	qnrS	sul2	dfrA5, dfrA14	-	-	tnpISEcp1	-
12	X39	Escherichia coli	>=32	R	16	R	32	I	>=64	R	>=64	R	>=64	R	>=8	R	>=8	R	<=0.25	S	<=1	S	<=2	S	<=1	S	<=0.12	S	<=0.5	S	>=16	R	>=320	R			blaTEM	-	-	-	aadA1, aadA2, aadA4, rmtA	-	sul2, sul3	dfrA5, dfrA12, dfrA17	-	-	intl1, tnpISEcp1	-
13	X40	Escherichia coli	>=32	R	16	R	>=128	R	>=64	R	>=64	R	>=64	R	>=8	R	>=8	R	<=0.25	S	>=16	R	>=64	R	<=1	S	<=0.12	S	<=0.5	S	<=1	S	<=20	S			blaCTX-M1/15, blaTEM	-	-	blaOXA-1	aphA	-	-		-	-	tnpISEcp1	-
14	Χ52	Escherichia coli	>=32	R	4	S	16	S	>=64	R	>=64	R	>=64	R	>=8	R	>=8	R	<=0.25	S	<=1	S	16	I	>=32	R	>=4	R	>=4	R	>=16	R	>=320	R			blaCTX-M1/15, blaTEM	-	-	-	aphA	-	sul2	dfrA5	-	-	-	-
15	X57	Escherichia coli	>=32	R	16	R	32	I	>=64	R	>=64	R	>=64	R	>=8	R	>=8	R	<=0.25	S	<=1	S	<=2	S	>=32	R	1	I	<=0.5	S	>=16	R	>=320	R			blaTEM	-	-	-	-	-	sul2	dfrA5	-	-	tnpISEcp1	-
16	Χ64	Escherichia coli	>=32	R	16	R	32	I	>=64	R	>=64	R	>=64	R	>=8	R	>=8	R	<=0.25	S	>=16	R	16	I	>=32	R	>=4	R	>=4	R	>=16	R	>=320	R			blaCTX-M1/15, blaTEM	-	-	-	aadA1, aadA2, aadA4, aphA	-	sul1, sul2, sul3	dfrA1, dfrA12, dfrA14, dfrA17, dfrA19,dfrA7	-	mph, mrx	-	-
17	X71	Escherichia coli	>=32	R	4	S	16	S	>=64	R	>=64	R	>=64	R	>=8	R	>=8	R	<=0.25	S	<=1	S	<=2	S	>=32	R	0.5	S	<=0.5	S	>=16	R	<=20	S			blaCTX-M1/15, blaTEM	-	-	-	aadA1, aadA2	-	sul3	dfrA5	-	-	-	-
18	Χ76	Escherichia coli	>=32	R	4	S	16	S	>=64	R	>=64	R	>=64	R	>=8	R	>=8	R	<=0.25	S	<=1	S	<=2	S	8	I	1	I	<=0.5	S	<=1	S	<=20	S			blaCTX-M1/15	-	-	-	aadA2	qnrS	-	-	-	mph, mrx	-	-
19	X82	Escherichia coli	>=32	R	4	S	16	S	>=64	R	>=64	R	>=64	R	>=8	R	>=8	R	<=0.25	S	<=1	S	<=2	S	>=32	R	1	I	1	S	<=1	S	<=20	S			blaCTX-M1/15	-	-	-	aadA2, rmtA	qnrS	-	-	-	mph, mrx	-	-
20	X83	Escherichia coli	>=32	R	8	S	16	S	>=64	R	>=64	R	>=64	R	>=8	R	>=8	R	<=0.25	S	<=1	S	<=2	S	<=1	S	<=0.12	S	<=0.5	S	>=16	R	>=320	R			blaCTX-M1/15	-	-	-	aadA1,aadA4	-	sul1, sul2	dfrA17, dfrA19, dfrA7	-	-	-	-
21	X84	Escherichia coli	>=32	R	4	S	16	S	>=64	R	>=64	R	>=64	R	>=8	R	>=8	R	<=0.25	S	<=1	S	>=64	R	4	S	2	I	<=0.5	S	>=16	R	>=320	R			blaTEM	-	-	-	aadA1, aadA2, aphA	qnrS	sul3	dfrA12	-	-	intl2, tnpISEcp1	-
22	X85	Escherichia coli	>=32	R	4	S	16	S	>=64	R	>=64	R	>=64	R	>=8	R	>=8	R	<=0.25	S	<=1	S	>=64	R	4	S	0.5	S	<=0.5	S	>=16	R	>=320	R			blaCTX-M1/15, blaTEM	-	-	-	aphA	qnrS	sul2	dfrA5, dfrA14	mcr-1/mcr-2	-	tnpISEcp1	-
23	X86	Escherichia coli	>=32	R	16	R	16	S	>=64	R	>=64	R	>=64	R	>=8	R	>=8	R	<=0.25	S	<=1	S	<=2	S	<=1	S	<=0.12	S	<=0.5	S	>=16	R	>=320	R			blaCTX-M1/15, blaTEM	-	-	-	aadA1, aadA2, aadA4	-	sul2, sul3	dfrA12, dfrA17	mcr-1/mcr-2	-	intl1, tnpISEcp1	-
24	X87	Escherichia coli	>=32	R	4	S	16	S	>=64	R	>=64	R	>=64	R	>=8	R	>=8	R	<=0.25	S	<=1	S	16	I	<=1	S	<=0.12	S	<=0.5	S	>=16	R	>=320	R			-	-	-	-	aadA2, aphA, rmtA	-	sul3	dfrA12	-	-	tnpISEcp1	-
25	X88-1	Escherichia coli	>=32	R	4	S	<=8	S	>=64	R	>=64	R	>=64	R	>=8	R	>=8	R	<=0.25	S	<=1	S	<=2	S	<=1	S	<=0.12	S	<=0.5	S	>=16	R	>=320	R			blaCTX-M1/15	-	-	-	aadA1, aadA2	-	sul1, sul2	dfrA12	-	-	-	-
26	X88-2	Escherichia coli	>=32	R	8	S	16	S	>=64	R	>=64	R	>=64	R	>=8	R	>=8	R	<=0.25	S	<=1	S	<=2	S	<=1	S	<=0.12	S	<=0.5	S	>=16	R	>=320	R			blaCTX-M1/15, blaTEM	-	-	-	aadA1, aadA2, aadA4	-	sul1, sul2, sul3	dfrA1, dfrA12, dfrA15, dfrA17, dfrA19,dfrA7	-	-	intl1, tnpISEcp1	-
27	X90	Salmonella enterica ssp diarizonae	>=32	R	16	I	16	S	>=64	R	>=64	R	>=64	R	>=8	R	4	I	<=0.25	S	>=16	R	>=64	R	16	R	2	I	<=0.5	S	>=16	R	>=320	R	>=32	R	blaTEM	-	-	-	aadA1, aadA2, aadA4, aphA	qnrS	sul2, sul3	dfrA12, dfrA17	mcr-1/mcr-2, mcr-8	-	tnpISEcp1	-
28	X91	Escherichia coli	>=32	R	16	R	16	S	>=64	R	>=64	R	>=64	R	>=8	R	>=8	R	<=0.25	S	<=1	S	<=2	S	>=32	R	>=4	R	>=4	R	>=16	R	>=320	R			blaCTX-M1/15, blaTEM	-	blaACT	-	aadA1, aadA2, aadA4, aphA	-	sul2, sul3	dfrA1, dfrA5, dfrA12, dfrA17	mcr-1/mcr-2, mcr-8	-	intl1, tnpISEcp1	-
29	X92	Proteus mirabillis	>=32	R	16	I	<=8	S			>=64	R	>=64	R	>=8	R	>=8	R	2	I	>=16	R	>=64	R	>=32	R	>=4	R	>=4	R	>=16	R	>=320	R			blaCTX-M9, blaTEM	-	-	blaOXA-1	aadA1, aphA, aac(6')-Ib, aac(3')-Iva	-	sul1, sul2	dfrA1	-	-	intl2	-
30	X95	Escherichia coli	>=32	R	4	S	<=8	S	>=64	R	>=64	R	>=64	R	>=8	R	>=8	R	<=0.25	S	<=1	S	<=2	S	4	S	1	I	<=0.5	S	>=16	R	<=20	S			blaCTX-M1/15	-	-	-	rmtA	qnrS	-	dfrA5	-	-	-	-
31	X96	Escherichia coli	>=32	R	<=2	S	<=8	S	>=64	R	>=64	R	>=64	R	>=8	R	>=8	R	<=0.25	S	<=1	S	<=2	S	4	S	0.5	S	<=0.5	S	>=16	R	>=329	R			blaCTX-M9	-	-	-	aadA1, aadA2	qnrB	sul1, sul3	dfrA5	-	-	intl1	-
32	X97	Escherichia coli	>=32	R	4	S	<=8	S	>=64	R	>=64	R	>=64	R	>=8	R	>=8	R	<=0.25	S	<=1	S	<=2	S	>=32	R	1	I	1	S	>=16	R	<=20	S			blaCTX-M1/15	-	-	-	rmtA	qnrS	-	dfrA5	-	-	-	-
33	X98	Escherichia coli	>=32	R	4	S	<=8	S	>=64	R	>=64	R	>=64	R	>=8	R	>=8	R	<=0.25	S	<=1	S	<=2	S	>=32	R	1	I	1	S	>=16	R	<=20	S			blaCTX-M1/15	-	-	-	-	qnrS	-	-	-	-	-	-
34	X99	Escherichia coli	>=32	R	<=2	S	<=8	S	>=64	R	>=64	R	>=64	R	>=8	R	>=8	R	<=0.25	S	<=1	S	<=2	S	4	S	1	I	1	S	>=16	R	<=20	S			blaCTX-M1/15	-	-	-	aadA1, aadA2	-	sul1, sul2	dfrA1	-	-	-	-
35	X100-2	Escherichia coli	>=32	R	4	S	16	S	>=64	R	>=64	R	>=64	R	>=8	R	>=8	R	<=0.25	S	<=1	S	<=2	S	>=32	R	1	I	1	S	>=16	R	<=20	S			blaCTX-M1/15	-	-	-	-	qnrS	-	-	-	-	-	-
36	X101-2	Escherichia coli	>=32	R	4	S	<=8	S	>=64	R	>=64	R	>=64	R	>=8	R	>=8	R	<=0.25	S	<=1	S	<=2	S	>=32	R	1	I	<=0.5	S	>=16	R	>=320	R			blaCTX-M1/15	-	-	-	-	qnrS	sul2	dfrA14	-	-	-	-
37	X102	Escherichia coli O157	>=32	R	<=2	S	<=8	S	>=64	R	>=64	R	>=64	R	>=8	R	>=8	R	<=0.25	S	<=1	S	<=2	S	2	S	0.5	S	<=0.5	S	>=16	R	<=20	S			blaCTX-M1/15	-	-	-	aadA1	qnrS	sul1	dfrA5	-	-	-	-
38	X103	Escherichia coli	>=32	R	16	R	32	I	>=64	R	>=64	R	>=64	R	>=8	R	>=8	R	<=0.25	S	<=1	S	>=64	R	>=32	R	>=4	R	>=4	R	>=16	R	>=320	R			blaCTX-M1/15, blaTEM	-	blaACT	blaOXA-1	aadA4, aphA, aac(6')-Ib	-	sul2	dfrA17	-	-	intl1, tnpISEcp1	-
39	X113	Escherichia coli	>=32	R	8	S	16	S	>=64	R	>=64	R	>=64	R	>=8	R	>=8	R	<=0.25	S	<=1	S	<=2	S	8	I	1	I	<=0.5	S	>=16	R	>=320	R			blaCTX-M1/15, blaTEM	-	-	-	-	qnrS	sul2	dfrA5, dfrA14	-	-	intl1, tnpISEcp1	-
40	X115	Escherichia coli	>=32	R	<=2	S	<=8	S	>=64	R	>=64	R	>=64	R	>=8	R	>=8	R	<=0.25	S	<=1	S	<=2	S	8	I	0.5	S	<=0.5	S	>=16	R	<=20	S			blaCTX-M1/15	-	-	-	aadA2, rmtA	qnrS		dfrA5	-	mph, mrx	-	-
41	X116	Escherichia coli	>=32	R	<=2	S	16	S	>=64	R	>=64	R	>=64	R	>=8	R	>=8	R	<=0.25	S	<=1	S	<=2	S	<=1	S	<=0.12	S	<=0.5	S	>=16	R	<=20	S			blaCTX-M1/15, blaTEM	-	-	-	-	-	sul1, sul2	-	-	-	-	-
42	X128	Escherichia coli	>=32	R	16	R	32	I	>=64	R	>=64	R	>=64	R	>=8	R	>=8	R	<=0.25	S	>=16	R	<=2	S	>=32	R	>=4	R	>=4	R	>=16	R	>=320	R			blaCTX-M1/15, blaTEM	-	-	-	aadA1	qnrA	sul1, sul2, sul3	dfrA5	-	mrx	-	-
43	X129	Proteus mirabillis	>=32	R	16	I	<=8	S			>=64	R	>=64	R	>=8	R	>=8	R	4	R	>=16	R	<=2	S	>=32	R	>=4	R	>=4	R	>=16	R	>=320	R			blaCTX-M9, blaTEM	-	-	blaOXA-1	aadA1, aac(6')-Ib, aac(3')-Iva	-	sul1, sul2	dfrA1	-	-	intl2	-
44	X139	Enterobacter cloacae complex			>=32	R	16	S	>=64	R	>=64	R	<=4	S	>=8	R	>=8	R	1	S	<=1	S	16	I	>=32	R	0.5	S	<=0.5	S	8	I	40	S			-	-	-	-	-	-	-	dfrA5	-	-	-	-
45	X140	Escherichia coli	>=32	R	<=2	S	16	S	16	R	>=64	R	>=64	R	4	I	<=0.5	S	<=0.25	S	<=1	S	<=2	S	>=32	R	1	I	1	S	>=16	R	<=20	S			blaSHV	-	blaACT	-	aadA1, rmtA	qnrS	-	dfrA5	mcr-4	-	-	-
46	X145	Escherichia coli	>=32	R	16	R	32	I	>=64	R	>=64	R	>=64	R	>=8	R	>=8	R	<=0.25	S	8	R	16	I	>=32	R	>=4	R	>=4	R	>=16	R	>=320	R			blaCTX-M1/15	-	-	blaOXA-1	aadA4	-	sul1, sul2	dfrA5, dfrA17	-	mph, mrx	intl1, tnpISEcp1	-
47	X146	Escherichia coli	>=32	R	16	R	32	I	>=64	R	>=64	R	>=64	R	>=8	R	>=8	R	<=0.25	S	8	R	16	I	>=32	R	>=4	R	>=4	R	>=16	R	>=320	R			blaCTX-M1/15, blaTEM	-	blaACT	-	aadA1, aadA2, aphA, rmtA	qnrS	sul2	dfrA1, dfrA5, dfrA14	-	-	-	-
48	X147	Escherichia coli	>=32	R	4	S	32	I	>=64	R	>=64	R	>=64	R	>=8	R	<=0.5	S	<=0.25	S	<=1	S	16	I	>=32	R	>=4	R	>=4	R	>=16	R	>=320	R			blaCTX-M1/15, blaTEM	-	-	-		qnrS	sul2	dfrA5, dfrA14	-	-	tnpISEcp1	-
49	X150	Escherichia coli	>=32	R	8	S	16	S	>=64	R	>=64	R	>=64	R	>=8	R	>=8	R	<=0.25	S	<=1	S	<=2	S	>=32	R	>=4	R	>=4	R	>=16	R	>=320	R			blaCTX-M9	-	-	-	aadA1, aadA2	qnrS	sul3	dfrA5, dfrA14	-	-	intl1	-
50	X153	Escherichia coli	>=32	R	8	S	16	S	>=64	R	>=64	R	>=64	R	>=8	R	>=8	R	<=0.25	S	>=16	R	>=64	R	<=1	S	<=0.12	S	<=0.5	S	>=16	R	<=20	S			blaCTX-M1/15, blaTEM	-	blaACT	blaOXA-1	aphA	-	sul2	dfrA5	-	-	tnpISEcp1	-
51	X154	Escherichia coli	>=32	R	16	R	64	I	>=64	R	>=64	R	>=64	R	>=8	R	>=8	R	<=0.25	S	>=16	R	16	I	>=32	R	>=4	R	>=4	R	>=16	R	>=320	R			blaCTX-M1/15, blaTEM	-	-	blaOXA-1	aphA	-	sul2, sul3	-	-	-	tnpISEcp1	-
52	X155	Escherichia coli	>=32	R	4	S	16	S	>=64	R	>=64	R	>=64	R	>=8	R	>=8	R	<=0.25	S	>=16	R	16	I	2	S	0.5	S	<=0.5	S	>=16	R	>=320	R			blaCTX-M1/15, blaTEM	-	-	blaOXA-1	aphA	-	sul2	dfrA5	-	-	tnpISEcp1	-
53	X157	Klebsiella pneumoniae ssp pneumoniae	>=32	R	8	S	32	I	>=64	R	>=64	R	>=64	R	>=8	R	>=8	R	<=0.25	S	>=16	R	>=64	R	16	R	>=4	R	2	I	>=16	R	>=320	R			blaCTX-M1/15, blaSHV, blaTEM	-	-	-	aphA	qnrS	sul1, sul2	dfrA7, dfrA17	-	-	intl1, tnpISEcp1	oqxA, oqxB
54	X158	Escherichia coli	>=32	R	8	S	16	S	>=64	R	>=64	R	>=64	R	>=8	R	>=8	R	<=0.25	S	>=16	R	>=64	R	8	I	0.5	S	<=0.5	S	>=16	R	>=320	R			blaCTX-M1/15, blaTEM	-	-	blaOXA-1	aadA1, aphA	qnrS	sul2	dfrA5	-	-	intl2, tnpISEcp1	-
55	X159	Escherichia coli	>=32	R	8	S	16	S	>=64	R	>=64	R	>=64	R	>=8	R	>=8	R	<=0.25	S	>=16	R	<=2	S	>=32	R	>=4	R	>=4	R	>=16	R	>=320	R			blaCTX-M1/15	-	-	blaOXA-1	aadA4	-	sul1, sul2	dfrA5, dfrA17	-	mph, mrx	intl1, tnpISEcp1	-
56	X160	Escherichia coli	>=32	R	8	S	16	S	>=64	R	>=64	R	>=64	R	>=8	R	>=8	R	<=0.25	S	>=16	R	<=2	S	>=32	R	>=4	R	>=4	R	>=16	R	>=320	R			blaCTX-M1/15	-	blaACT	blaOXA-1	aadA4, rmtA	-	sul1, sul2	dfrA5, dfrA17	-	mph, mrx	intl1, tnpISEcp1	-
57	X164	Klebsiella pneumoniae ssp pneumoniae	>=32	R	4	S	16	S	>=64	R	>=64	R	>=64	R	>=8	R	>=8	R	<=0.25	S	<=1	S	<=2	S	>=32	R	1	I	1	S	>=16	R	>=320	R			blaCTX-M1/15	-	-	-	aadA1	qnrS	sul2	dfrA14	-	-	intl1, intl2, tnpISEcp1	oqxA, oqxB
58	X168	Escherichia coli	>=32	R	>=32	R	>=128	R	8	R	16	R	>=64	R	4	I	>=8	R	<=0.25	S	<=1	S	<=2	S	>=32	R	>=4	R	>=4	R	>=16	R	>=320	R			blaCTX-M1/15	-	-	-	aadA1	qnrS	sul1, sul2	dfrA5, dfrA17	-	mph, mrx	-	-
59	X170	Klebsiella pneumoniae ssp pneumoniae	>=32	R	8	S	16	S	>=64	R	>=64	R	>=64	R	>=8	R	>=8	R	<=0.25	S	>=16	R	<=2	S	8	I	1	I	1	S	>=16	R	>=320	R			blaCTX-M9, blaSHV	-	-	-	-	qnrS	sul1, sul2	dfrA1	-	-	tnpISEcp1	oqxA, oqxB
60	X176	Escherichia coli	>=32	R	8	S	16	S	>=64	R	>=64	R	>=64	R	>=8	R	>=8	R	<=0.25	S	>=16	R	>=64	R	>=32	R	>=4	R	>=4	R	>=16	R	<=20	S			blaCTX-M1/15, blaTEM	-	-	blaOXA-1	aadA1, aadA2, aphA, rmtA, rmtC, aac(3')-Iva	qnrS	-	dfrA1, dfrA5	-	-	-	-
61	X177	Escherichia coli	>=32	R	8	S	<=8	S	>=64	R	>=64	R	>=64	R	>=8	R	>=8	R	<=0.25	S	<=1	S	16	I	>=32	R	1	I	>=4	R	>=16	R	>=320	R			blaCTX-M1/15	-	-	-	aadA1, aphA, rmtA, rmtC	qnrS	sul2	dfrA1, dfrA5, dfrA14	-	-	intl2, tnpISEcp1	-
62	X179	Escherichia coli	>=32	R	4	S	<=8	S	>=64	R	>=64	R	>=64	R	>=8	R	>=8	R	<=0.25	S	<=1	S	16	I	>=32	R	2	I	>=4	R	>=16	R	>=320	R			blaCTX-M1/15	-	blaACT	-	aadA1, aphA, rmtA, rmtC	qnrS	sul2	dfrA1, dfrA5, dfrA13, dfrA14	-	-	intl1, intl2, tnpISEcp1	-
63	X180	Escherichia coli	>=32	R	4	S	<=8	S	>=64	R	>=64	R	>=64	R	>=8	R	>=8	R	<=0.25	S	<=1	S	16	I	>=32	R	2	I	>=4	R	>=16	R	>=320	R			blaCTX-M1/15	-	-	-	aadA1, aphA, rmtA, rmtC	qnrS	sul2	dfrA1, dfrA5, dfrA14	-	-	intl2, tnpISEcp1	-
64	X182	Proteus mirabillis	>=32	R	>=32	R	<=8	S			>=64	R	>=64	R	>=8	R	>=8	R	2	I	8	R	<=2	S	>=32	R	>=4	R	1	S	>=16	R	>=320	R			blaCTX-M9	-	-	blaOXA-1	aadA1, aadA2, aac(6')-Ib, aac(3')-Iva	-	sul1, sul2	dfrA1, dfrA5, dfrA17	-	-	intl2	-
65	X189	Escherichia coli	>=32	R	8	S	16	S	>=64	R	>=64	R	>=64	R	>=8	R	>=8	R	<=0.25	S	<=1	S	<=2	S	>=32	R	>=4	R	>=4	R	>=16	R	>=320	R			blaCTX-M1/15	-	blaACT	-	aadA1, aadA2, rmtA, rmtC	qnrS	sul2, sul3	dfrA1, dfrA5, dfrA12	-	mrx	intl1, tnpISEcp1	oqxA, oqxB
66	X192	Escherichia coli	>=32	R	16	R	>=128	R	>=64	R	>=64	R	>=64	R	>=8	R	>=8	R	<=0.25	S	<=1	S	<=2	S	>=32	R	1	I	1	S	>=16	R	>=320	R			blaCTX-M1/15, blaTEM	-	blaACT	blaOXA-1	rmtA	qnrS	sul2	dfrA5, dfrA14	-	-	intl1, tnpISEcp1	-
67	X195	Escherichia coli	>=32	R	4	S	16	S	>=64	R	>=64	R	>=64	R	>=8	R	>=8	R	<=0.25	S	<=1	S	<=2	S	8	I	0.5	S	<=0.5	S	>=16	R	>=320	R			blaCTX-M1/15, blaTEM	-	blaACT	blaOXA-1	aadA1	qnrA	sul1, sul3	dfrA5	-	-	intl1, tnpISEcp1	-
68	X202	Escherichia coli	>=32	R	<=2	S	16	S	>=64	R	>=64	R	>=64	R	>=8	R	<=0.5	S	<=0.25	S	<=1	S	<=2	S	>=32	R	>=4	R	1	S	>=16	R	<=20	S			blaSHV	-	blaACT	-	aadA1, rmtA	qnrS	-	dfrA5	-	-	-	-
69	X204	Escherichia coli	>=32	R	8	S	32	I	>=64	R	>=64	R	>=64	R	>=8	R	<=0.5	S	<=0.25	S	<=1	S	4	S	>=32	R	1	I	1	S	>=16	R	<=20	S			blaTEM	-	-	-	aadA1, aadA2, rmtA	qnrS	-	dfrA5, dfrA12, dfrA13	-	-	intl1	-
70	X207	Escherichia coli	>=32	R	8	S	<=8	S	>=64	R	>=64	R	>=64	R	>=8	R	>=8	R	<=0.25	S	<=1	S	<=2	S	>=32	R	0.5	S	<=0.5	S	>=16	R	<=20	S			blaCTX-M8	-	blaACT	-	rmtA, rmtC	-	-	dfrA5	mcr-1/mcr-2, mcr-8	-		-
71	X208	Escherichia coli	>=32	R	16	R	64	I	>=64	R	>=64	R	>=64	R	>=8	R	>=8	R	<=0.25	S	<=1	S	<=2	S	>=32	R	>=4	R	>=4	R	>=16	R	>=320	R			blaCTX-M8, blaTEM	-	-	blaOXA-1	aadA1, aadA2	-	sul3	dfrA12	mcr-1/mcr-2, mcr-8	-	intl1	-
72	X209-1	Escherichia coli	>=32	R	16	R	64	I	>=64	R	>=64	R	>=64	R	>=8	R	>=8	R	<=0.25	S	<=1	S	<=2	S	<=1	S	<=0.12	S	<=0.5	S	>=16	R	<=20	S			blaCTX-M8, blaTEM	-	blaACT	-	aadA1, rmtA	-	-	dfrA1, dfrA5	-	mph, mrx	intl2	-
73	X209-2	Proteus mirabillis	>=32	R	16	I	<=8	S			>=64	R	>=64	R	>=8	R	>=8	R	4	R	<=1	S	<=2	S	<=1	S	>=4	R	>=4	R	>=16	R	>=320	R			blaCTX-M8, blaTEM	-	-	blaOXA-1	-	-	sul2	dfrA5	-	-		-
74	X210	Escherichia coli	>=32	R	8	S	16	S	>=64	R	>=64	R	>=64	R	>=8	R	>=8	R	<=0.25	S	<=1	S	<=2	S	<=1	S	>=4	R	<=0.5	S	>=16	R	>=320	R			blaCTX-M1/15, blaTEM	-	blaACT	blaOXA-1	aadA2, rmtA	-	sul3	dfrA12	-	-	intl1, tnpISEcp1	-
75	X211	Escherichia coli	>=32	R	16	R	32	I	>=64	R	>=64	R	>=64	R	>=8	R	>=8	R	<=0.25	S	8	R	16	I	<=1	S	<=0.12	S	<=0.5	S	>=16	R	>=320	R			blaCTX-M1/15, blaTEM	-	blaACT	blaOXA-60	aadA1, rmtA, rmtC	-	sul2	dfrA5	-	mrx	intl1	-
76	X212	Escherichia coli	>=32	R	16	R	32	I	>=64	R	>=64	R	>=64	R	>=8	R	>=8	R	<=0.25	S	<=1	S	16	I	<=1	S	<=0.12	S	<=0.5	S	>=16	R	>=320	R			blaCTX-M1/15, blaTEM	-	-	blaOXA-1	aadA1, aphA, rmtA	qnrS	sul2	dfrA5	-	-	intl2, tnpISEcp1	-
77	X213	Escherichia coli	>=32	R	16	R	64	I	>=64	R	>=64	R	>=64	R	>=8	R	>=8	R	<=0.25	S	<=1	S	<=2	S	<=1	S	<=0.12	S	<=0.5	S	>=16	R	<=20	S			blaCTX-M8	-	blaACT	-	aadA1	-	sul2	dfrA1, dfrA5	-	-	intl1	-
78	X214	Escherichia coli	>=32	R	8	S	16	S	32	R	>=64	R	>=64	R	>=8	R	>=8	R	<=0.25	S	<=1	S	<=2	S	<=1	S	<=0.12	S	<=0.5	S	>=16	R	<=20	S			blaCTX-M8, blaTEM	-	blaACT	blaOXA-1	rmtA	-	sul2	dfrA5	-	-	-	-
				R: resistant S: susceptible I: intermediate
